# Supplementary material for: Miraculin Can Contribute to a Reduction in Inflammatory Biomarkers and Cachexia in Malnourished Patients with Cancer and Taste Disorders
Source: Pharmaceuticals (Basel). 2025 Apr 25;18(5):622. doi: 10.3390/ph18050622 (PMC12115146; doi:10.3390/ph18050622)
Supplement: Supplementary file 1 [file pharmaceuticals-18-00622-s001.zip]

Archive with 1 entries (1 files):
- pharmaceuticals-3583878-supplementary.pdf
